# Supplementary material for: Prognostic factors in first-line atezolizumab-bevacizumab treatment of intermediate or advanced hepatocellular carcinoma
Source: PLoS One. 2026 Jul 28;21(7):e0354176. doi: 10.1371/journal.pone.0354176 (PMC13412060; doi:10.1371/journal.pone.0354176)
Supplement: S3 File — (XLSX) [file pone.0354176.s006.xlsx]

## Sheet: Sheet1
Sex	PFS	Event	Progression	Death	RT_combined	RT_target	Etiology	ECOG	BCLC	AFP	PIVKA_II	Albumin	T_bil	PT_INR	Plt	mALBI	CP_score	CP_class	size_whole	size_largest	tumor_no	PV_inv	PV_Vp	HV_inv	Duct_Inv	Bilobar	Extrah_mets	mets_loca	Main_mass border	All tumor border	LIRADS	SI_AP	Enh_AP	SI_PP	SI_TP	WOapp_TP	SI_HBP	WOapp_HBP	EOBcloud	Capsule	APHE_peritumoral	HBP_Peritumoral	Hemorrhage
1	7.1	1	1	0	0	0	1	1	3	14968	28645	3.4	0.5	0.87	458	2	6	A	17.5	4	4	0	0	0	0	1	1	2	3	0	5	1	0	0	0	0	0	0	0	1	0	1	1
1	2	1	1	0	0		1	0	2	593	17	4.7	0.6	1.02	163	1	5	A	3.1	2	1	0	0	0	0	0	1	3	2	0	6	1	1	0	0	1	0	1	0	0	0	0	0
1	1.4	1	1	0	0		1	1	3	105488	2270	4.3	0.7	1.05	207	1	5	A	10.6	4	1	1	2	1	0	0	1	1	1	1	6	1	1	0	0	1	0	1	1	0	1	1	1
1	1.2	1	1	0	0		1	0	3	301	7050	3.7	0.7	0.95	348	2	5	A	17.4	4	4	1	3	1	0	1	1	1	3	0	6	1	1	0	0	1	0	1	1	1	1	1	1
1	3.3	1	1	1	0		1	1	3	160806	126049	4.5	1.2	1.27	177	1	6	A	22.9	4	4	1	4	1	1	1	1	1	3	1	6	0	0	0	0	0	0	0	0	0	0	1	1
1	25.4	0	0	0	0		4	1	3	12.9	190	3.7	2.3	1.1	116	3	6	A	4.5	2	2	1	4	0	1	1	0	0	3	0	5	1	0	0	0	0	0	0	0	1	1	1	1
1	1.6	1	1	0	0	0	1	1	3	21164	4131	2.3	1.1	1.67	71	3	7	B	20	4	4	1	2	1	0	1	1	1,2	3	1	5	1	1	0	0	1	0	1	1	1	0	0	0
1	2.1	1	1	0	0		4	0	3	484000	125849	3.4	1.3	1.25	204	3	6	A	16	4	4	1	4	1	1	0	1	1	3	1	6	1	0	0	0	0	0	0	0	0	1	0	0
1	2	1	1	0	0		4	0	2	484000	3322	5	1.2	1.02	256	1	5	A	16.4	4	4	1	3	0	1	0	1	1	3	0	6	1	1	0	0	0	0	0	0	1	1	1	0
1	1.9	1	1	0	0		1	1	3	106	34	3	0.7	1.21	296	3	6	A	4.6	2	4	0	0	0	0	0	1	3	3	1	5	1	1	0	0	0	0	0	0	0	1	1	0
1	5.1	1	1	0	0		4	0	3	32.4	5170	4.1	0.5	0.99	196	1	5	A	6.7	2	4	1	3	1	0	1	1	4	3	0	5	1	0	0	0	0	0	0	0	1	0	1	0
2	2.1	1	1	0	0		1	0	3	60	5463	3.2	0.6	1	214	3	6	A	17.2	4	4	1	3	0	0	1	0	0	3	0	5	1	0	0	0	0	0	0	0	1	1	0	1
1	3.7	1	1	0	0		1	0	3	68.4	5398	4.5	0.4	1	117	1	5	A	7.7	3	4	1	4	0	0	0	0	0	4	1	5	1	0	0	0	0	0	0	0	0	1	1	0
1	2.7	1	1	0	0		3	0	3	153674	23	4.1	0.5	0.88	320	1	5	A	12.3	4	4	1	4	0	0	0	0	0	1	1	5	1	0	0	0	0	0	0	0	0	1	1	0
1	14	0	0	0	0		1	0	3	6780	22231	3.7	1.3	1.15	231	3	6	A	14.4	2	4	1	4	1	0	1	1	2	4	1	5	1	0	0	0	0	0	0	0	0	0	1	1
1	2	1	1	0	0		1	0	3	52959	3171	4.1	0.4	0.94	266	1	5	A	3.8	2	4	1	4	1	0	1	0	0	1	0	6	0	0	0	0	0	0	0	0	0	0	0	0
1	8.4	0	0	0	0		1	1	3	60500	341	3.4	1	1.25	116	3	6	A	4.7	2	4	1	4	1	0	0	1	2,3,4	4	1	6	1	1	0	0	0	0	0	0	0	0	0	0
1	2	1	1	0	0		1	1	3	2371	16395	3.4	0.6	1.19	252	3	6	A	9.8	4	4	1	4	0	0	1	1	3	2	1	5	1	0	0	0	0	0	0	0	1	1	1	0
2	5.9	0	0	0	1	1	1	0	3	8022	8348	3.9	0.8	1.08	207	2	6	A	9.3	4	4	1	4	0	0	0	0	0	3	0	5	1	0	0	0	0	0	0	0	0	1	1	0
1	5.6	0	0	0	1	1	2	0	3	5.2	27	4.3	0.7	1.12	306	1	5	A	9.1	4	4	1	2	0	0	1	1	3	4	1	6	1	1	0	0	0	0	0	1	0	1	0	0
2	2.2	1	1	0	0		1	0	2	195764	39583	3.8	1.2	0.96	206	2	5	A	11.9	4	2	0	0	1	0	0	0	0	2	0	5	1	0	0	0	0	0	0	0	1	0	1	1
1	1.5	1	1	1	0		4	0	3	152	203056	3.8	0.8	1.09	134	2	6	A	20.7	4	4	1	3	1	0	1	1	1	2	0	6	1	1	0	0	0	0	0	0	1	1	1	0
1	17.6	0	0	0	1	1	1	1	3	484000	122146	3.3	1	1.06	484	3	7	B	14.4	4	4	1	3	0	1	0	1	3	1	0	5	1	0	0	0	0	0	0	0	1	0	1	1
2	4.3	1	1	0	0		1	0	3	426172	65847	3.9	0.9	1.16	175	2	5	A	8.8	4	4	1	3	1	1	0	0	0	1	1	5	1	0	0	0	0	0	0	1	0	1	1	1
1	5.4	0	0	0	1	1	1	0	3	22.9	5082	4.5	0.9	1.05	154	1	6	A	8.2	2	4	1	4	0	0	0	1	1	4	1	5	0	0	0	0	0	0	0	0	0	1	1	0
2	11	1	1	0	0		1	0	2	47.1	1293	2.8	1.6	1.1	209	3	6	A	12.5	4	4	0	0	0	0	1	0	0	1	0	5	1	0	0	0	0	0	0	0	1	0	0	0
1	22.7	0	0	0	0		4	0	2	5.4	167	4.8	0.5	1	135	1	5	A	6.9	3	4	0	0	0	0	1	1	1	2	0	5	1	0	0	0	0	0	0	0	1	1	0	1
1	8.5	1	1	1	1	1	1	0	3	3.4	631	3.9	0.4	1.12	237	1	5	A	7.6	3	1	1	2	0	0	0	0	0	3	0	6	1	1	0	0	1	0	0	0	1	1	1	1
1	4.3	1	1	0	0		1	0	3	26.4	516	4.2	0.5	1.03	171	1	5	A	7.6	3	4	1	1	0	0	1	1	3	4	1	6	1	1	1	0	0	0	1	1	0	1	1	0
1	2	1	1	0	0		1	0	2	55449	1910	4.1	0.3	1	225	1	5	A	8.9	4	4	0	0	0	0	1	0	0	2	0	5	1	0	0	0	0	0	0	0	1	1	1	1
1	3.7	1	1	0	0		4	1	3	4335	164552	3.8	0.9	1.12	95	2	6	A	14	4	4	1	4	0	0	1	1	3	4	1	5	1	0	0	0	0	0	0	0	0	1	0	1
1	1	1	1	0	0		3	1	3	72.3	2319	3.8	1.1	0.97	156	2	5	A	9	2	4	1	4	0	0	1	0	0	1	1	5	1	0	0	0	0	0	0	0	1	1	1	1
1	3.8	1	1	0	0		4	1	3	93889	2367	3.6	1.3	1.19	178	3	5	A	12.1	3	4	1	4	0	1	1	0	0	3	1	5	1	0	0	0	0	0	0	0	0	1	1	1
1	4.4	1	1	0	0		1	0	2	71416	22203	4.4	0.5	1.09	137	1	5	A	6.8	3	3	0	0	0	0	1	1	1	2	0	5	1	0	0	0	0	0	0	0	1	0	0	0
1	6.2	0	0	0	1	1	1	0	3	8.8	18405	3.5	1.7	1.04	64	3	7	B	4	2	1	0	0	1	0	0	1	1	0	0	6	1	1	0	0	0	0	0	0	1	0	0	1
2	6	0	0	0	0	0	4	0	2	36338	2389	4.6	0.9	1.07	137	1	5	A	7	3	3	1	1	0	0	0	1	3	2	0	5	1	0	0	0	1	0	1	0	1	0	1	1
1	12.8	1	0	1	0		4	0	2	11	8783	5	1.1	1.29	317	1	5	A	22.3	4	4	1	1	1	0	1	1	3	1	1	5	1	0	0	0	0	0	0	0	1	0	0	0
1	16.7	1	1	0	0		1	0	2	7.3	64	3.8	0.2	1.18	174	1	5	A	9.2	4	1	0	0	0	0	0	1	3	2	0	6	1	1	0	0	1	0	1	0	1	0	1	0
1	6.4	1	1	0	1	1	3	1	3	484000	188406	4.6	0.9	0.98	318	1	5	A	17.2	4	4	1	4	1	1	1	0	0	2	1	5	1	0	0	0	0	0	0	0	0	1	0	1
1	4.2	1	0	1	1	1	2	1	3	521	84738	3.6	1.9	1.19	177	3	5	A	5.3	3	4	1	4	1	0	0	1	1	4	1	6	0	0	0	0	0	0	0	0	0	1	1	0
1	2.3	1	1	1	1	1	1	0	3	49.2	28209	2.5	1	1.28	230	3	7	B	10.8	4	4	1	3	0	0	0	0	3	4	1	5	0	0	0	0	0	0	0	0	0	0	1	1
2	2.8	1	1	0	0		1	1	3	77979	13977	4.2	0.8	1	172	1	6	A	20	4	4	1	4	1	0	1	0	0	3	1	5	1	0	0	0	0	0	1	0	0	1	1	0
1	9.8	0	0	0	0		4	1	3	3686	4079	2.2	0.7	1.05	332	3	7	B	15	4	4	1	1	1	0	1	1	1,3	3	0	5	1	0	0	0	0	0	1	1	1	0	1	1
1	4.4	1	1	0	0		1	0	3	8.8	50186	3.6	0.7	1.11	173	2	6	A	14.6	2	4	1	4	0	1	1	0	0	1	1	5	1	0	0	0	0	0	0	0	1	1	1	0
1	7.5	0	0	0	0		4	0	2	18.6	253	4.2	0.7	1.21	71	1	5	A	5.7	3	4	1	1	0	0	1	0	0	4	1	5	1	1	0	0	0	0	0	0	1	1	1	0
1	1.8	1	1	0	0	0	1	0	3	5388	2550	3.9	0.8	1.13	165	2	5	A	14.5	4	4	1	4	0	0	1	1	1,2,3	2	0	5	1	0	0	0	0	0	0	0	1	1	0	1
1	21.5	1	1	0	0		1	1	3	2157	96	3.6	1.8	1.06	85	3	5	A	9	4	4	1	4	1	1	1	1	3	3	1	6	0	0	0	0	0	0	0	0	0	1	0	1
